# Supplementary material for: Simultaneous Analysis of L-Carnitine and Acetyl-L-Carnitine in Food Samples by Hydrophilic Interaction Nano-Liquid Chromatography
Source: Methods Protoc. 2025 Dec 1;8(6):145. doi: 10.3390/mps8060145 (PMC12735929; doi:10.3390/mps8060145)
Supplement: Supplementary file 1 [file mps-08-00145-s001.zip]

Archive with 1 entries (1 files):
- mps-3939720-supplementary.pdf
